# Supplementary material for: Transperineal MRI-US Fusion-Guided Biopsy with Systematic Sampling for Prostate Cancer: Diagnostic Accuracy and Clinical Implications Across PI-RADS
Source: Cancers (Basel). 2025 Aug 22;17(17):2735. doi: 10.3390/cancers17172735 (PMC12427366; doi:10.3390/cancers17172735)
Supplement: Supplementary file 1 [file cancers-17-02735-s001.zip]

Archive with 1 entries (1 files):
- cancers-3769468-supplementary.pdf
